# Supplementary material for: Robustness of biomarker determination in breast cancer by RT-qPCR: impact of tumor cell content, DCIS and non-neoplastic breast tissue
Source: Diagn Pathol. 2018 Oct 20;13:83. doi: 10.1186/s13000-018-0760-6 (PMC6195967; doi:10.1186/s13000-018-0760-6)
Supplement: Supplementary file 1 — Mammatyper® relative gene expression and Δ40-ddCq values are shown for the effect of adipose tissue. (XLSX 11 kb) [file 13000_2018_760_MOESM1_ESM.xlsx]

## Sheet: AF 1
Sample #	Tumor	ERBB2			ESR1			PGR			MKI67
	content	40-ddCq	40-ddCq	delta 40-ddCq	40-ddCq	40-ddCq	delta 40-ddCq	40-ddCq	40-ddCq	delta 40-ddCq	40-ddCq	40-ddCq	delta 40-ddCq
	[%]	whole tissue	tumor-enriched	(whole tissue-	whole tissue	tumor-enriched	(whole tissue-	whole tissue	tumor-enriched	(whole tissue-	whole tissue	tumor-enriched	(whole tissue-
				tumor-enriched)			tumor-enriched)			tumor-enriched)			tumor-enriched)
1	80-100	39.07	39.07	0.00	40.17	40.48	0.31	36.89	36.99	0.10	35.47	35.84	0.37
2		40.59	40.70	0.11	42.65	42.60	0.05	39.27	38.9	0.37	36.20	36.33	0.13
3		38.86	39.28	0.42	39.49	39.71	0.22	39.56	39.49	0.07	35.82	35.98	0.16
4		39.52	39.84	0.32	40.89	41.34	0.45	37.73	38.03	0.30	35.40	35.54	0.14
5		38.22	38.54	0.32	39.71	39.9	0.19	38.80	39.25	0.45	36.43	36.96	0.53
6		39.32	39.52	0.20	40.11	40.45	0.34	39.76	40.24	0.48	36.24	36.53	0.29
7		38.68	38.74	0.06	40.04	40.23	0.19	39.02	38.92	0.10	36.05	36.14	0.09
8		39.16	39.70	0.54	41.02	41.64	0.62	39.05	39.39	0.34	36.65	36.06	0.59
9		39.46	39.28	0.18	41.38	41.30	0.08	40.60	40.58	0.02	35.69	35.57	0.12
10		37.62	38.26	0.64	39.95	40.65	0.70	33.45	32.51	0.94	36.30	36.77	0.47
