# Supplementary material for: Robustness of biomarker determination in breast cancer by RT-qPCR: impact of tumor cell content, DCIS and non-neoplastic breast tissue
Source: Diagn Pathol. 2018 Oct 20;13:83. doi: 10.1186/s13000-018-0760-6 (PMC6195967; doi:10.1186/s13000-018-0760-6)
Supplement: Supplementary file 3 — Mammatyper® relative gene expression and Δ40-ddCq values are shown for the effect of TCC. (XLSX 13 kb) [file 13000_2018_760_MOESM3_ESM.xlsx]

## Sheet: AF 3
Sample #	Tumor	Tumor	ERBB2			ESR1			PGR			MKI67
	content	area	40-ddCq	40-ddCq	delta 40-ddCq	40-ddCq	40-ddCq	delta 40-ddCq	40-ddCq	40-ddCq	delta 40-ddCq	40-ddCq	40-ddCq	delta 40-ddCq
	[%]	[mm2]	whole tissue	tumor-enriched	(whole tissue-	whole tissue	tumor-enriched	(whole tissue-	whole tissue	tumor-enriched	(whole tissue-	whole tissue	tumor-enriched	(whole tissue-
					tumor-enriched)			tumor-enriched)			tumor-enriched)			tumor-enriched)
1	20-39	4.1	38.94	39.64	0.70	42.51	42.50	0.01	39.69	39.54	0.15	34.41	35.87	1.46
2		89.0	38.30	38.34	0.04	40.92	40.90	0.02	34.25	34.65	0.40	36.68	37.16	0.48
3		61.4	38.87	38.97	0.10	40.04	40.35	0.31	36.34	36.16	0.18	36.58	36.41	0.17
4		21.0	39.15	40.01	0.86	40.38	41.18	0.80	37.68	38.03	0.35	35.07	35.61	0.54
5		27.4	39.52	39.90	0.38	42.34	42.59	0.25	38.99	39.35	0.36	35.68	36.01	0.33
6		14.0	39.42	40.13	0.71	40.62	41.14	0.52	37.6	38.32	0.72	33.55	34.23	0.68
7		38.6	39.32	39.95	0.63	39.57	40.06	0.49	36.82	37.38	0.56	33.79	34.18	0.39
8	40-59	25.4	38.52	38.63	0.11	40.70	41.85	1.15	38.63	39.31	0.68	35.19	36.47	1.28
9		79.2	39.53	40.04	0.51	40.47	41.05	0.58	37.44	37.88	0.44	35.75	36.08	0.33
10		75.9	41.44	41.88	0.44	40.93	41.13	0.20	33.18	33.46	0.28	37.53	38.04	0.51
11		10.0	40.34	40.99	0.65	43.30	43.94	0.64	39.99	40.60	0.61	36.26	36.70	0.44
12		57.0	40.05	40.24	0.19	41.30	41.38	0.08	33.28	33.70	0.42	37.14	37.48	0.34
13	60-79	47.2	38.70	38.85	0.15	40.98	41.20	0.22	38.42	38.38	0.04	35.76	35.75	0.01
14		21.0	39.02	39.32	0.30	42.41	42.91	0.50	39.22	39.42	0.20	36.41	36.64	0.23
15		158.6	39.38	39.64	0.26	42.62	43.11	0.49	40.10	40.33	0.23	35.21	35.25	0.04
