# Supplementary material for: Robustness of biomarker determination in breast cancer by RT-qPCR: impact of tumor cell content, DCIS and non-neoplastic breast tissue
Source: Diagn Pathol. 2018 Oct 20;13:83. doi: 10.1186/s13000-018-0760-6 (PMC6195967; doi:10.1186/s13000-018-0760-6)
Supplement: Supplementary file 4 — Mammatyper® relative gene expression and Δ40-ddCq values are shown for the effect of DCIS. Tumor cell content, DCIS content, HER2 immunohistochemical score of the invasive tumor and the DCIS, as well as relative expression of the mRNA markers ERBB2, ESR1, PGR and MKI67 and absolute Δ40-ddCq values are shown. (XLSX 16 kb) [file 13000_2018_760_MOESM4_ESM.xlsx]

## Sheet: AF 4
Sample #	Tumor	DCIS	HER2 IHC		ERBB2					ESR1					PGR					MKI67
	content	content			40-ddCq	40-ddCq	delta 40-ddCq	40-ddCq	delta 40-ddCq	40-ddCq	40-ddCq	delta 40-ddCq	40-ddCq	delta 40-ddCq	40-ddCq	40-ddCq	delta 40-ddCq	40-ddCq	delta 40-ddCq	40-ddCq	40-ddCq	delta 40-ddCq	40-ddCq	delta 40-ddCq
	[%]	[%]	invasive	DCIS	whole tissue	tissue w/o DCIS	(whole tissue-	DCIS	(whole tissue-	whole tissue	tissue w/o DCIS	(whole tissue-	DCIS	(whole tissue-	whole tissue	tissue w/o DCIS	(whole tissue-	DCIS	(whole tissue-	whole tissue	tissue w/o DCIS	(whole tissue-	DCIS	(whole tissue-
			tumor				tissue w/o DCIS)		DCIS)			tissue w/o DCIS)		DCIS)			tissue w/o DCIS)		DCIS)			tissue w/o DCIS)		DCIS)
1	40-59	10- 19	3+	3+	43.51	43.5	0.01	44.49	0.98	37.65	37.78	0.13	36.89	0.76	35.44	35.38	0.06	35.21	0.23	36.56	36.73	0.17	37.54	0.98
2	60-79		3+	3+	42.58	42.57	0.01	43.33	0.75	39.40	39.78	0.38	40.31	0.91	35.95	36.04	0.09	34.08	1.87	34.87	34.65	0.22	34.84	0.03
3	80-100		3+	3+	42.92	42.92	0.00	invalid		36.26	36.02	0.24	invalid		34.22	34.23	0.01	invalid		36.00	36.26	0.26	invalid
4	80-100		n.a.	n.a.	42.79	42.97	0.18	43.53	0.74	40.64	40.74	0.10	42.03	1.39	36.32	36.18	0.14	36.24	0.08	36.81	36.94	0.13	37.25	0.44
5	20-39		2+	2+	40.73	40.74	0.01	42.72	1.99	38.05	38.05	0.00	39.15	1.10	35.65	35.79	0.14	35.07	0.58	35.87	35.91	0.04	36.58	0.71
6	60-79		2+	3+	41.33	41.40	0.07	42.85	1.52	40.83	41.29	0.46	42.23	1.40	34.97	34.77	0.20	37.27	2.30	36.31	36.36	0.05	37.06	0.75
7	60-79	20-29	0	0	37.98	38.09	0.11	39.35	1.37	39.27	39.55	0.28	40.81	1.54	38.59	38.30	0.29	39.60	1.,01	34.42	34.32	0.10	35.26	0.84
8	60-79		0	0	40.67	40.50	0.17	41.92	1.25	42.70	42.44	0.26	43.75	1.05	36.3	36.04	0.26	37.98	1.68	35.15	35.62	0.47	36.03	0.88
9	40-59		0	1+	37.92	37.91	0.01	39.28	1.36	39.82	39.89	0.07	41.09	1.27	38.24	38.25	0.01	39.43	1.19	35.06	35.44	0.38	35.62	0.56
10	40-59		0	0	38.82	38.73	0.09	39.90	1.08	39.28	39.15	0.13	40.43	1.15	38.79	38.93	0.14	37.23	1.56	35.93	35.30	0.63	37.42	1.49
11	20-39		1+	1+	39.56	39.31	0.25	40.92	1.36	42.12	41.54	0.58	43.28	1.16	39.79	39.51	0.28	41.42	1.63	36.24	35.90	0.34	36.16	0.08
12	40-59		1+	1+	38.89	38.88	0.01	40.19	1.30	40.47	40.30	0.17	42.04	1.57	36.22	36.33	0.11	37.68	1.46	34.60	34.47	0.13	34.61	0.01
13	40-59		1+	2+	39.80	40.11	0.31	39.83	0.03	39.95	40.04	0.09	40.77	0.82	36.75	36.94	0.19	37.76	1.01	35.86	36.41	0.55	35.97	0.11
14	40-59		0	0	38.90	39.18	0.28	40.84	1.94	40.13	40.48	0.35	42.91	2.78	38.85	38.83	0.02	40.23	1.38	34.39	34.48	0.09	33.96	0.43
15	60-79		n.a.	n.a.	39.64	39.51	0.13	40.50	0.86	42.00	41.94	0.06	43.62	1.62	38.02	37.68	0.34	38.44	0.42	35.70	35.87	0.17	36.64	0.94
16	60-79		1+	1+	40.57	40.56	0.01	invalid		41.29	41.29	0.00	invalid		39.32	39.21	0.11	invalid		35.90	35.46	0.44	invalid
17	20-39	30-39	0	1+	39.71	39.64	0.07	41.31	1.60	41.88	41.27	0.61	43.52	1.64	37.14	37.37	0.23	37.98	0.84	33.54	33.02	0.52	34.40	0.86
18	20-39		2+	3+	42.22	41.71	0.51	43.89	1.67	37.40	37.78	0.38	36.72	0.68	34.18	34.49	0.31	32.43	1.75	36.88	36.73	0.15	38.22	1.34
19	20-39		0	0	37.68	37.15	0.53	39.34	1.66	39.45	38.84	0.61	41.36	1.91	36.96	36.16	0.80	39.45	2.49	34.96	34.87	0.09	34.50	0.46
20	20-39		1+	2+	40.29	41.08	0.79	40.75	0.46	42.27	42.57	0.30	43.21	0.94	37.93	37.69	0.24	39.24	1.31	35.66	35.58	0.08	34.86	0.80
21	40-59	40-49	1+	1+	37.67	37.70	0.03	39.41	1.74	40.14	39.98	0.16	41.86	1.72	36.70	36.51	0.19	37.29	0.59	36.17	36.14	0.03	36.79	0.62
22	20-39	50-60	1+	2+	40.03	40.19	0.16	41.01	0.98	40.50	40.60	0.10	41.19	0.69	39.53	39.60	0.07	39.84	0.31	36.16	36.36	0.20	37.21	1.05
23	20-39		1+	2+	40.22	40.18	0.04	40.91	0.69	41.13	40.69	0.44	41.18	0.05	39.90	39.80	0.10	40.02	0.12	36.00	36.27	0.27	36.39	0.39
24	40-59		1+	1+	39.25	39.25	0.00	39.89	0.64	40.61	40.63	0.02	41.36	0.75	39.37	39.31	0.06	39.78	0.41	36.74	36.60	0.14	36.81	0.07
